# Supplementary material for: Phylogenetic analyses place the monotypic Dryopolystichum within Lomariopsidaceae
Source: PhytoKeys. 2017 Apr 7;(78):83–107. doi: 10.3897/phytokeys.78.12040 (PMC5543276; doi:10.3897/phytokeys.78.12040)
Supplement: XML Treatment for Lomariopsidaceae [file phytokeys.78.12040-treatment1.xml]

<!DOCTYPE tp:taxon-treatment
  PUBLIC "-//TaxonX//DTD Taxonomic Treatment Publishing DTD v0 20100105//EN" "tax-treatment-NSO.dtd">
<tp:taxon-treatment xmlns:tp="http://www.plazi.org/taxpub"><tp:treatment-meta><kwd-group><label>Taxon classification</label><kwd><named-content xmlns:xlink="http://www.w3.org/1999/xlink" content-type="kingdom">Plantae</named-content></kwd><kwd><named-content xmlns:xlink="http://www.w3.org/1999/xlink" content-type="order">ORDO</named-content></kwd><kwd><named-content xmlns:xlink="http://www.w3.org/1999/xlink" content-type="family">FAMILIA</named-content></kwd></kwd-group><mixed-citation publication-type="journal"><person-group><name><surname>Chen</surname><given-names>Cheng-Wei</given-names></name><name><surname>Sundue</surname><given-names>Michael</given-names></name><name><surname>Kuo</surname><given-names>Li-Yaung</given-names></name><name><surname>Teng</surname><given-names>Wei-Chih</given-names></name><name><surname>Huang</surname><given-names>Yao-Moan</given-names></name></person-group><article-title>Phylogenetic analyses place the monotypic <italic><tp:taxon-name><tp:taxon-name-part taxon-name-part-type="genus" reg="Dryopolystichum">Dryopolystichum</tp:taxon-name-part></tp:taxon-name></italic> within <tp:taxon-name><tp:taxon-name-part taxon-name-part-type="family">Lomariopsidaceae</tp:taxon-name-part></tp:taxon-name></article-title><source>PhytoKeys</source><day>7</day><month>4</month><year>2017</year><volume>2017</volume><issue>78</issue><fpage>83</fpage><lpage>107</lpage><pub-id pub-id-type="doi">10.3897/phytokeys.78.12040</pub-id></mixed-citation></tp:treatment-meta><tp:nomenclature><tp:taxon-name>
            <tp:taxon-name-part taxon-name-part-type="family">Lomariopsidaceae</tp:taxon-name-part>
          </tp:taxon-name><tp:taxon-authority>Alston, Taxon 5(2): 25. 1956.</tp:taxon-authority></tp:nomenclature><tp:treatment-sec sec-type="material" id="SECID0EKIAG"><title>Type.</title><p>
            <italic><tp:taxon-name><tp:taxon-name-part taxon-name-part-type="genus" reg="Lomariopsis">Lomariopsis</tp:taxon-name-part></tp:taxon-name></italic> Fée, Mém. Foug., 2. Hist. Acrostich.: 10. 1845.</p></tp:treatment-sec><tp:treatment-sec sec-type="description" id="SECID0EXIAG"><title>Description.</title><p>Habit erect, creeping, or climbing; rhizomes dictyostelic, the ventral meristele elongate in transverse section or not; scaly at least when young; scales non-clathrate, basally attached or shallowly peltate, margins entire, toothed, or ciliate; fronds monomorphic or dimorphic; petioles with multiple vascular bundles arranged in a U-shape; laminae simple, pinnate, or pinnate-pinnatifid, provided distally with proliferous buds or not; pinnae articulate to the rachis or not; veins free, ± parallel or pinnate; sori acrostichoid or discrete and then round, with peltate indusia or exindusiate; spores brown, olive or green, chlorophyllous or not, bilateral, monolete, perine loosely attached, variously winged or ornamented.</p><p>Five genera and an estimated 70 species. <italic><tp:taxon-name><tp:taxon-name-part taxon-name-part-type="genus" reg="Thysanosoria">Thysanosoria</tp:taxon-name-part></tp:taxon-name></italic> is included based on its morphological similarity to <italic><tp:taxon-name><tp:taxon-name-part taxon-name-part-type="genus" reg="Lomariopsis">Lomariopsis</tp:taxon-name-part></tp:taxon-name></italic> (<xref ref-type="bibr" rid="B23">Holttum and Hennipman 1959</xref>), but it has not been, to the present, subject to molecular phylogenetic analysis.</p><!--PageBreak--></tp:treatment-sec><ref-list><ref id="B23"><mixed-citation xmlns:xlink="http://www.w3.org/1999/xlink" xlink:type="simple">
          <person-group><name name-style="western"><surname>Holttum</surname><given-names>RE</given-names></name><name name-style="western"><surname>Hennipman</surname><given-names>E</given-names></name></person-group> (<year>1959</year>) <article-title><italic><tp:taxon-name><tp:taxon-name-part taxon-name-part-type="genus">Lomariopsis</tp:taxon-name-part></tp:taxon-name></italic> group</article-title>. <source>Flora Malesiana, Series 2, <tp:taxon-name><tp:taxon-name-part taxon-name-part-type="phylum">Pteridophyta</tp:taxon-name-part></tp:taxon-name></source>, <volume>1</volume>(<issue>4</issue>). <publisher-name>Rijksherbarium/Hortus Botanicus</publisher-name>, <publisher-loc>Leiden</publisher-loc>, <fpage>255</fpage>–<lpage>330</lpage>.</mixed-citation></ref></ref-list></tp:taxon-treatment>
