# Supplementary material for: Phylogenetic analyses place the monotypic Dryopolystichum within Lomariopsidaceae
Source: PhytoKeys. 2017 Apr 7;(78):83–107. doi: 10.3897/phytokeys.78.12040 (PMC5543276; doi:10.3897/phytokeys.78.12040)
Supplement: XML Treatment for Dryopolystichum [file phytokeys.78.12040-treatment2.xml]

<!DOCTYPE tp:taxon-treatment
  PUBLIC "-//TaxonX//DTD Taxonomic Treatment Publishing DTD v0 20100105//EN" "tax-treatment-NSO.dtd">
<tp:taxon-treatment xmlns:tp="http://www.plazi.org/taxpub"><tp:treatment-meta><kwd-group><label>Taxon classification</label><kwd><named-content xmlns:xlink="http://www.w3.org/1999/xlink" content-type="kingdom">Plantae</named-content></kwd><kwd><named-content xmlns:xlink="http://www.w3.org/1999/xlink" content-type="order">ORDO</named-content></kwd><kwd><named-content xmlns:xlink="http://www.w3.org/1999/xlink" content-type="family">FAMILIA</named-content></kwd></kwd-group><mixed-citation publication-type="journal"><person-group><name><surname>Chen</surname><given-names>Cheng-Wei</given-names></name><name><surname>Sundue</surname><given-names>Michael</given-names></name><name><surname>Kuo</surname><given-names>Li-Yaung</given-names></name><name><surname>Teng</surname><given-names>Wei-Chih</given-names></name><name><surname>Huang</surname><given-names>Yao-Moan</given-names></name></person-group><article-title>Phylogenetic analyses place the monotypic <italic><tp:taxon-name><tp:taxon-name-part taxon-name-part-type="genus" reg="Dryopolystichum">Dryopolystichum</tp:taxon-name-part></tp:taxon-name></italic> within <tp:taxon-name><tp:taxon-name-part taxon-name-part-type="family">Lomariopsidaceae</tp:taxon-name-part></tp:taxon-name></article-title><source>PhytoKeys</source><day>7</day><month>4</month><year>2017</year><volume>2017</volume><issue>78</issue><fpage>83</fpage><lpage>107</lpage><pub-id pub-id-type="doi">10.3897/phytokeys.78.12040</pub-id></mixed-citation></tp:treatment-meta><tp:nomenclature><tp:taxon-name>
            <tp:taxon-name-part taxon-name-part-type="genus" reg="Dryopolystichum">Dryopolystichum</tp:taxon-name-part>
          </tp:taxon-name><tp:taxon-authority>Copel., Gen. Fil. 125, t. 4. 1947.</tp:taxon-authority></tp:nomenclature><tp:treatment-sec sec-type="material" id="SECID0EQKAG"><title>Type.</title><p>
            <italic><tp:taxon-name><tp:taxon-name-part taxon-name-part-type="genus" reg="Dryopolystichum">Dryopolystichum</tp:taxon-name-part> <tp:taxon-name-part taxon-name-part-type="species" reg="phaeostigma">phaeostigma</tp:taxon-name-part></tp:taxon-name></italic> (Ces.) Copel., Gen. Fil. 125, t. 4. 1947.</p></tp:treatment-sec><tp:treatment-sec sec-type="description" id="SECID0EBLAG"><title>Description.</title><p>Habit terrestrial, on slopes along streams at lowland forests; rhizome short erect, stout and woody, apex densely scaly, blackish sclerenchyma strands visible in sections; scales dark brown, linear-lanceolate, entire, not clathrate; fronds approximate, stipe not articulate, scaly at base, scales similar to those on rhizome; lamina ovate, pinnate-pinnatifid, catadromous, subleathery, nearly glabrous, only very sparse narrow scales on rachis, costa, and costule; rachis and costa grooved adaxially, not connected to each other; veins free, pinnate, veins of basal pinnules on upper pinnae emerge from the rachis rather than costa, all veins terminating in a prominent hydathode, not reaching frond margin; sori round, dorsally on veinlets near hydathode, indusiate; indusia round, persistent, superior, entire, brownish, thick; sporangia long-stalked, annulus with ca. 14 indurated cells, 32 normal spores in each sporangium; spores monolete, 64.1 ± 4.5 μm in lateral view, surface with broadly winged wall; 2n = ca. 164.</p><p>Monotypic.</p></tp:treatment-sec></tp:taxon-treatment>
