# Supplementary material for: Phylogenetic analyses place the monotypic Dryopolystichum within Lomariopsidaceae
Source: PhytoKeys. 2017 Apr 7;(78):83–107. doi: 10.3897/phytokeys.78.12040 (PMC5543276; doi:10.3897/phytokeys.78.12040)
Supplement: XML Treatment for Dryopolystichum phaeostigma [file phytokeys.78.12040-treatment3.xml]

<!DOCTYPE tp:taxon-treatment
  PUBLIC "-//TaxonX//DTD Taxonomic Treatment Publishing DTD v0 20100105//EN" "tax-treatment-NSO.dtd">
<tp:taxon-treatment xmlns:tp="http://www.plazi.org/taxpub"><tp:treatment-meta><kwd-group><label>Taxon classification</label><kwd><named-content xmlns:xlink="http://www.w3.org/1999/xlink" content-type="kingdom">Plantae</named-content></kwd><kwd><named-content xmlns:xlink="http://www.w3.org/1999/xlink" content-type="order">ORDO</named-content></kwd><kwd><named-content xmlns:xlink="http://www.w3.org/1999/xlink" content-type="family">FAMILIA</named-content></kwd></kwd-group><mixed-citation publication-type="journal"><person-group><name><surname>Chen</surname><given-names>Cheng-Wei</given-names></name><name><surname>Sundue</surname><given-names>Michael</given-names></name><name><surname>Kuo</surname><given-names>Li-Yaung</given-names></name><name><surname>Teng</surname><given-names>Wei-Chih</given-names></name><name><surname>Huang</surname><given-names>Yao-Moan</given-names></name></person-group><article-title>Phylogenetic analyses place the monotypic <italic><tp:taxon-name><tp:taxon-name-part taxon-name-part-type="genus" reg="Dryopolystichum">Dryopolystichum</tp:taxon-name-part></tp:taxon-name></italic> within <tp:taxon-name><tp:taxon-name-part taxon-name-part-type="family">Lomariopsidaceae</tp:taxon-name-part></tp:taxon-name></article-title><source>PhytoKeys</source><day>7</day><month>4</month><year>2017</year><volume>2017</volume><issue>78</issue><fpage>83</fpage><lpage>107</lpage><pub-id pub-id-type="doi">10.3897/phytokeys.78.12040</pub-id></mixed-citation></tp:treatment-meta><tp:nomenclature><tp:taxon-name>
            <tp:taxon-name-part taxon-name-part-type="genus" reg="Dryopolystichum">Dryopolystichum</tp:taxon-name-part>
            <tp:taxon-name-part taxon-name-part-type="species" reg="phaeostigma">phaeostigma</tp:taxon-name-part>
          </tp:taxon-name><tp:taxon-authority>(Ces.) Copel., Gen. Fil. 125, t. 4. 1947.</tp:taxon-authority><tp:nomenclature-citation-list><tp:nomenclature-citation><tp:taxon-name>
                <tp:taxon-name-part taxon-name-part-type="genus" reg="Aspidium">Aspidium</tp:taxon-name-part> <tp:taxon-name-part taxon-name-part-type="species" reg="phaeostigma">phaeostigma</tp:taxon-name-part></tp:taxon-name><comment>Ces., Rend. Ac. Napoli 16: 26, 29. 1877. Type. Papua New Guinea. Andai, <italic>Beccari 12533</italic> (FI [FI013622]).</comment></tp:nomenclature-citation><tp:nomenclature-citation><tp:taxon-name>
                <tp:taxon-name-part taxon-name-part-type="genus" reg="Dryopteris">Dryopteris</tp:taxon-name-part> <tp:taxon-name-part taxon-name-part-type="species" reg="phaeostigma">phaeostigma</tp:taxon-name-part></tp:taxon-name><comment>(Ces.) C.Chr., Index Filic. 284. 1905. Type. Based on <tp:taxon-name><tp:taxon-name-part taxon-name-part-type="genus" reg="Aspidium">Aspidium</tp:taxon-name-part> <tp:taxon-name-part taxon-name-part-type="species" reg="phaeostigma">phaeostigma</tp:taxon-name-part></tp:taxon-name> Ces.</comment></tp:nomenclature-citation><tp:nomenclature-citation><tp:taxon-name>
                <tp:taxon-name-part taxon-name-part-type="genus" reg="Dryopteris">Dryopteris</tp:taxon-name-part> <tp:taxon-name-part taxon-name-part-type="species" reg="tamatana">tamatana</tp:taxon-name-part></tp:taxon-name><comment>C.Chr., Index Filic., Suppl. (1906-1912) 40. 1913. Replaced: <tp:taxon-name><tp:taxon-name-part taxon-name-part-type="genus" reg="Dryopteris">Dryopteris</tp:taxon-name-part> <tp:taxon-name-part taxon-name-part-type="species" reg="kingii">kingii</tp:taxon-name-part></tp:taxon-name> Copel., Phillipp. J. Sci., C 6: 73. 1911., not <tp:taxon-name><tp:taxon-name-part taxon-name-part-type="genus" reg="Dryopteris">Dryopteris</tp:taxon-name-part> <tp:taxon-name-part taxon-name-part-type="species" reg="kingii">kingii</tp:taxon-name-part></tp:taxon-name> (Bedd.) C.Chr., Index Filic. 273. 1905. Type. Papua New Guinea. Tamata, <italic>C. King 149</italic> (MICH [MICH1287049]).</comment></tp:nomenclature-citation><tp:nomenclature-citation><tp:taxon-name>
                <tp:taxon-name-part taxon-name-part-type="genus" reg="Polystichum">Polystichum</tp:taxon-name-part> <tp:taxon-name-part taxon-name-part-type="species" reg="lastreoides">lastreoides</tp:taxon-name-part></tp:taxon-name><comment>Rosenst., Repert. Spec. Nov. Regni Veg. 9: 425. 1911. Type. Papua New Guinea. <italic>C. King 194</italic> (MICH [MICH1190927]).</comment></tp:nomenclature-citation><tp:nomenclature-citation><tp:taxon-name>
                <tp:taxon-name-part taxon-name-part-type="genus" reg="Dryopteris">Dryopteris</tp:taxon-name-part> <tp:taxon-name-part taxon-name-part-type="species" reg="ledermannii">ledermannii</tp:taxon-name-part></tp:taxon-name><comment>Brause, Bot. Jahrb. Syst. 56: 90. 1920. Type. Papua New Guinea. Sepik, <italic>Ledermann 9619</italic> (B [B_20_005865], L [L0063060], S [S-P-8581]).</comment></tp:nomenclature-citation><tp:nomenclature-citation><tp:taxon-name>
                <tp:taxon-name-part taxon-name-part-type="genus" reg="Dryopteris">Dryopteris</tp:taxon-name-part> <tp:taxon-name-part taxon-name-part-type="species" reg="cyclosorus">cyclosorus</tp:taxon-name-part></tp:taxon-name><comment>Alderw., Nova Guinea 14: 21. 1924. Type. Indonesia. Irian Jaya, <italic>H. J. Lam 1086</italic> (BO [BO1529719, BO1529720], K [K000666126], L [L0051583], U [U0007385]).</comment></tp:nomenclature-citation></tp:nomenclature-citation-list></tp:nomenclature><tp:treatment-sec sec-type="material" id="SECID0EQQAG"><title>Type.</title><p>Based on <italic><tp:taxon-name><tp:taxon-name-part taxon-name-part-type="genus" reg="Aspidium">Aspidium</tp:taxon-name-part> <tp:taxon-name-part taxon-name-part-type="species" reg="phaeostigma">phaeostigma</tp:taxon-name-part></tp:taxon-name></italic> Ces.</p></tp:treatment-sec><tp:treatment-sec sec-type="description" id="SECID0EBRAG"><title>Description.</title><p>Equal to the genus.</p></tp:treatment-sec><tp:treatment-sec sec-type="distribution" id="SECID0EGRAG"><title>Distribution.</title><p>New Guinea, the Bismark archipelago, and the Solomon Islands.</p></tp:treatment-sec></tp:taxon-treatment>
